# Supplementary material for: Radiographic occult cerebellar germinoma presenting with progressive ataxia and cranial nerve palsy
Source: BMC Neurol. 2016 Jan 12;16:4. doi: 10.1186/s12883-015-0516-9 (PMC4709897; doi:10.1186/s12883-015-0516-9)
Supplement: Additional file 2: Table S1. — Previously reported cases of cerebellar GCTs. (XLSX 10 kb) [file 12883_2015_516_MOESM2_ESM.xlsx]

## Sheet: Sheet1
author/year	age, sex	location	clinical symptom	pathology	CT	MRI	serum AFP	serum hCG	treatment	postoperative treatment	outcome
H.K.NG/1990	1, male	vermis?	vomit, drowsiness	germinoma	posterior fossa hematoma, with hydrocephalus	none	normal level	normal level	clot removal, VP shunt		8 weeks survival
Nakase/1994	5, male	right cerebellar hemisphere	headache	yolk sac tumor	slight high density mas with diffuse enhancement	T1: low, T2: high, homogeneously enhanced	high	normal level	total removal	bleomycin and etopocide	survived at least 1 year
Evanson/1997	43, male	multple cerebellar nodules	headache, vomit, blurred vision	germinoma	hydrocephalus, no intracranial mass	T1: low, T2: high homegeneous enhancement	normal level	normal level	biopsy	no description	no description
Abbadi/2002	45, male	cereberllar hemisphere	intracranial hypertension, ataxia	germinoma	heterogenous mass with a cystic component, intense and heterogeneous enhancement	none	normal level	normal level	total removal	craniospinal irradiation	no description
Maiuri/2004	32, male	right cerebellar hemisphere	deafness, dizziness, ataxia,nystagmus, papilledema	germinoma	hyperdense mass with slight enhancement	none	normal level	normal level	total removal	irradiation(50Gy)	58 months survival
Maiuri/2004	17, female	left cerebellar hemisphere	intracranial hypertension, decrease of visual acuity, 6th cranial nerve paresis	germinoma	slightly hyperdense mass with modearate enhancement, hydrocephalus	none	normal level	normal level	total removal	irradiation(50Gy)	49 months survival
Ichikawa/2011	22 male	left cerebellar hemisphere	myoclonus and cerebellar ataxia	mixed GCT with hemangioglastoma	no description at the first presentation	T1: high, inhomegenous enhancement	normal level	normal level	total removal	chemotherapy and irradiation(30Gywhole brain and 24Gy whole spine +boost30Gy)	at least 31 months survival
Shenoy/2014	2 male	vermis	generalized weakness, irritability,vomit	yolk sac tumor	no descripion	hyperintense mass	high	no description	total removal	chemotherapy	lost follow up
				GCT: germ cell tumor					VP: ventriculo-peritoneal
